# Supplementary material for: Design of A3B-Porphyrin Conjugates with Terpyridine as Potential Theranostic Agents: Synthesis, Complexation with Fe(III), Gd(III), and Photodynamic Activity
Source: Pharmaceutics. 2023 Jan 12;15(1):269. doi: 10.3390/pharmaceutics15010269 (PMC9865040; doi:10.3390/pharmaceutics15010269)
Supplement: Supplementary file 1 [file pharmaceutics-15-00269-s001.zip]

Archive with 1 entries (1 files):
- pharmaceutics-2000366-supplementary.pdf
